# Supplementary material for: Protein functional links in Trypanosoma brucei, identified by gene fusion analysis
Source: BMC Evol Biol. 2011 Jul 5;11:193. doi: 10.1186/1471-2148-11-193 (PMC3155505; doi:10.1186/1471-2148-11-193)
Supplement: Additional file 1 — Comparison of our results with those of Enright et al. [2]. To test the selectivity and performance of our automatic in-house software we used it to analyse the proteomes of the same organisms analysed by Enright et al. [2]. The table (Worksheet "COMPARISON") is based on supplementary table one of Enright et al. [2], showing "the 64 fusion events in the genomes of E. coli, H. influenzae and M. jannaschii, detected on the basis of composite proteins in these three genomes plus the genome of S. cerevisiae. Columns COMPONENT list the component gene/protein names (or identifiers); column COMPOSITE lists the composite (fusion) gene/protein name (or identifier); columns with species names list the gene identifiers from the corresponding species; N lists the maximum number of possible pairwise interactions; COMMENT includes various comments for specific cases. White cells in the species columns contain component proteins and blue cells contain composite proteins, on the basis of which interactions are predicted. The sort order follows the three species against the composite-protein sequence-identifiers for the yeast genome, and then the other three species in succession. Genes are named when different names are used; where no name is available, the sequence-identifier is used instead. '#" indicates the absence of a component from a multiple fusion event (case 8). Interacting pairs are separated by "/", while paralogues are separated by commas." A column next to each species name shows the results from the present analysis, where "-" refers to the events not identified by our software (12.5% of the total) but which might be genuine, "c" refers to the events not identified by our software which are probably artefactual in the original analysis (13.5% of the total; details for each result are given in the "comments" columns), "p" refers to paralogues (5.7%), "m" to matches i.e. domains that participate in multiple interactions (34%), "d" to doubles i.e. domains that are invol [file 1471-2148-11-193-S1.XLS]

## Sheet: COMPARISON
	COMPONENT	COMPONENT	COMPOSITE	E. coli [b]		H. influenzae [HI]		M. jannaschii [MJ]		S. cerevisiae		N	COMMENT	MY COMMENTS
1	GalE	GalM	GAL10	0735/0732	-	0351/0818	-			YBR019C		2			Key:	u	d	m	p	c	-
2	AccC	B0712-hypothetical	DUR1,2	3186/0695	m	0972/1730	-			YBR208C		2	MJ1160/MJ1229 homologs, not fused as in other 2 species			UNIQUE	DOUBLES	MATCHES	PARALOGS	COMMENTS	NEGATIVES	TOTAL
3	hypothetical	hypothetical	PYC2,PYC1					1229/1231	u	YBR218C,YGL062W		1				19	11	30	5	12	11	88
4	HisH	HisF	HIS7	1982/1984	u	0472/0474	m	0506/0411	m	YBR248C		3				0.215909	0.125	0.340909	0.0568182	0.136364	0.125	1
5	HisI(IE)	HisD	HIS4	1985/1979	u	0475/0469 (HisIE/HisD)	u	1430/1456 (HisIE/HisD)	m	YCL030C		3	order in MJ is 1430/0302/1456 - MJ0302not identified			0.681818			0.0568182	0.136364	0.125	1
6	RpoA'	RpoA"	RPO21,RPO31,RPA190					1042/1043	m	YDL140C,YOR116C,YOR341W		1				0.738636				0.136364	0.125	1
7	GltB	GltD	GLT1	3142/3143	m					YDL171C		1				0.875					0.125	1
8	AroB/AroA/AroK/AroD/AroE	multiple fusion	ARO1	3312/0883/3313/1661/3204	m	0208/1589/0207/#/#	m	#/0502/#/#/1084	m	YDR127W		3	multiple fusion event, all elements listed; MJ1454 (AroD) not identified
9	aconitase subunit	aconitase subunit	LYS4					1003/1277	m	YDR234W		1	MJ ORFs: function unclear, see YGL009C
10	ArgA	ArgC	ARG5,6	2775/3865	-					YER069W		1
11	LeuC	LeuD	LEU1	0072/0071	u	0988/0989	u	0499/1271	-	YGL009C		3	MJ ORFs: function unclear, see YDR234W
12	TrpA	TrpB	TRP5	1231/1232	u	1432/1431	m	1038/1037	u	YGL026C		3
13	PurD	PurM	ADE5,7	3904/2450	m	0888/1429	u	0937/0203	u	YGL234W		3	PurN (HI1428) not identified, yeast ADE8 (fused in animals)
14	PurL	PurQ	ADE6	2508 (PurL)		0752 (PurL)		1264/1648	-	YGR061C		1
15	CarA/CarB/PyrB	multiple fusion	URA2	0032/0033/4136	m			1019/1378/1581	m	YJL130C		2	multiple fusion event, all elements listed; MJ1490 (PyrC) not identifed
16	B1378	CysI	ECM17	1349/2703	c					YJR137C		1	weak prediction
17	TrpG	TrpC	TRP3	1234/1233 (TrpD/TrpC)	u	1388/1389.1	d	0238/0918	d	YKL211C		3	TrpG and GmpA/GuaA are homologous
18	AgaG	AgaF	HyuA,HuyB					0963/0964	-	YKL215C		1
19	IlvG_1	IlvG_2	ILV2	3682/3683	c	1585 (IlvI)		277.066		YMR108W		1	possible sequencing artefact in E. coli
20	GmpA	GmpB	GUA1	2458 (GuaA)		0222 (GuaA)		1575/1131	d	YMR217W		1	GmpA/GuaA and TrpG are homologous
21	GyrB,ParE	GyrA,ParC	TOP2	3620,2964/2189,2953	c	0567,1528/1264,1529	c			YNL088W		4		blast=<70% coverage, multiple
22	FolK	FolP	folate biosynthesis (probable)	0142/3107	m	0064/1336,1464	m			YNL256W		3
23	PabA	PabB	ABZ1	3283/1780	-	1171/1170	c			YNR033W		2	MJ0238 is TrpG: PabA does not appear to be present in MJ; MJ1075 is PabB	blast=<70% coverage
24	PurK	PurE	ADE2	0513/0514	d	1616/1615	u	1486/0616	-	YOR128C		3	MJ1486 is PurT
25	RpoB"	RpoB'	RPB2,RET1,A135	3886 (RpoB)		0515 (RpoB)		1040/1041	d	YOR151C,YOR207C,YPR010C		1
26	ThiE	ThiM	THI6	new data	u	0417/0415	u			YPL214C		1	3892/2063 in E.coli not identified
27	ThiD	TenA	thi21,thi20,thi22			0416/0358	d			YPL258C,YOL055C,YPR121W		1
28	TklA	TklB	TKL1,TKL2	2416,2870 (TktB,TktA)		1023 (TktA)		0681/0679	m	YPR074C,YBR117C		1
29	LysC	hom	ThrA,MetL	2.3847		0089 (ThrA)		0571/1602	u			1	aspartate kinase/homoserine dehydrogenase
30	ABC transporter	hypothetical	B0879	855				0796,1508/0797,1507	m			4
31	hypothetical	putative methyltransferase	B0948	923				0438/1653,1649	m			2
32	TrpG	TrpD	TrpD	1234		1388/1389	d	0238/0234	d			2
33	FumA	FumB	FumA	1582				1294/0617	u			1	MJ1294 similar to E. coli 4017.PRO
34	hypothetical tkt	PheA	PheA	2546		1145		0246/0637	u			1	TyrA 2547.PRO (E.coli)/HI1290 are not identified
35	FprA	rubredoxin	B2710	2650				0534,0732,0748/0735,0740	m			6
36	TrxM	hypothetical	B0492	483		0084/1159	c					1		blast=one component only
37	hypothetical	hypothetical	B1816,B2063	1784.2		0056/0107,0301,0452	m					3
38	CpxR,YgiX	TyrR	AtoC,YfhA,GlnG,HydG	2178,2505,3775,3903		0837,1708/0410	p					2	sensory transduction paralogues, not fused in H. influenzae
39	hypothetical	multiple fusion	B2324	2282		1534/1535/1536	m					1	multiple fusion event, all elements listed
40	hypothetical	hypothetical	B2474	2425		1254/1256	m					1	HI1255 below threshold, not identified
41	hypothetical	hypothetical	SufI	2951		0733/0731	d					1	HI0732 50 aa long (possibly not a gene)
42	HemX	hypothetical	HemX	3716		0603/0602.1	m					1
43	TrpC	TrpF	TrpC			1389.1		0918/0451	u			1
44	CitX	CitG	CitG	0604/0603	u	21						1
45	SbmA	hypothetical	ABC transporter/ATP-binding	0369/see comment	p	36						7	0066,0254,0358,0441,0861,1261,1826 (paralogs), similar to case 58
46	B3777	B3776	hypothetical	3692/3691	c	80						1		blast=one protein, small protein
47	B2612	YfjD	hypothetical	2559/2560	p	107						1	0648,1784,2022 (C-term. paralogs in E.coli)
48	YgfQ	YgfR	hypothetical	2820/2821	c	125		326				1		(125) blast=weak result, small protein (326) blast=one protein
49	YabK	B0263	hypothetical	0067/0255	c	129						1		blast=no result, small protein
50	YhaQ	YhaP	SdaA	0345/0344	c	288						1		blast=one protein
51	YbfH	YbfG	hypothetical	0674/0673	-	374						1
52	PurF	YhfN	GlmS	2270/3294	m	429						1
53	FrwB,FrwD	FrwC,B2386	FruA	3857,3860/3856,2343	d	446						4	2344/2126 in E.coli not identified
54	UgpC	YtfS	RbsA,MglA	3373/4120	p	502.082						1	N-terminus has large number of paralogs in E. coli
55	B1515,B1899	AraH	RbsC,MglC	1486,1867/1866	-	503.082						2	1868 in E.coli not identified
56	NrfF	NrfG	NrfF	3970/3971	m	934						1
57	MsrA	B1778	MsrA	4110/1746	m	1455						1
58	SbmA	hypothetical	ABC transporter/ATP-binding	0369/0481-see comment	p	1467						7	0066,0254,0358,0441,1261,1826 (paralogs), similar to case 45
59	YhgK	YhgJ	probable RNA cyclase	3343/3342	m			25				1
60	FrdB	GlpC	iron-sulfur-binding reductase	4047/2201	c			92				1		blast=overlap
61	RffH,RfbA,GalF,GalU	B0359	glucose-1-P thymidyltransferase	3704,1998,2001,1207/0351	m			1101				4
62	B3016	B3015	hypothetical	2950/2949	m			1155				1
63	LeuS	YgjH	MetS	0632/3007	c			1263				1		blast=no 70% coverage
64	TopB	YrdD	TopA	1731/3206	u	0444/0656.1	d	1652				2
												122

## Sheet: UNIQUE
	COMPONENT	COMPONENT	COMPOSITE	E. coli	H. influenzae	M. jannaschii	S. cerevisiae
1	CYDC	THIQ	ARB1	P23886/P31548			YER036C
2	PUR1	GLMS	GFA1	P0AG16/P17169			YKL104C
3	UGPC	MODC	RLT1	P10907/P09833			YDR091C
4	YCJV	MALK	RLT1	P77481/P68187			YDR091C
5	THIE	THIM	THI6	P30137/P76423			YPL214C
9	CARB1	CARB2	CARB			Q58773/Q58776	YJR109C
10	ACEB	ACEA	ACEA	4015			Q12031/P28240
11	ECM17	MET10	CYSJ	2764			P47169/P39692
12	PUR1	GFA1	GLMS	3729			P04046/P14742
13	MSH1	MSH5	MUTS	2733			P25846/Q12175
14	SYMC	G4P1	SYM	2114			P00958/P46672
15	GAL1	GAL3	GAL1		0819		P04385/P13045
16	YMO84	YMO85	GLMS		0429		A2P2R3/P0CF18
17	KRP5	KRP1	KRPS		1609		Q12265/P32895
18	RAD2	YEN1	FEN			1444	P07276/P40028
19	VATB	ATPB	VATA			0217	P16140/P00830
20	YNUO	YKP1	Y1586			1586	P40165/P36059
21	YEAZ	HYPF	GCP	P76256/P30131	0530
22	CHEB	CSGD	NARP	P07330/P52106	0726
23	SYK2	SYN	SYD	P0A8N5/P0A8M0	0317
24	ODP2	ODO2	ODP2	0115	P45118/P45302
25	SURA	PPID	SURA	0053	P44721/P44092
26	FDOG	FDNG	FDHA	P32176/P24183		1353
29	HIS3	HIS2	HIS2	2026		Q58825/Q57750
31	EF1A	EF2	EFG		0579	Q57770/Q58448
32	Y438	Y1653	RLML		0116	Q57880/Q59047
33	Y663	ILVB	Y737		0737	Q58077/Q57725
